# Supplementary material for: The Sequence Dependent Nanoscale Structure of CENP-A Nucleosomes
Source: Int J Mol Sci. 2022 Sep 27;23(19):11385. doi: 10.3390/ijms231911385 (PMC9569828; doi:10.3390/ijms231911385)
Supplement: Supplementary file 1 [file ijms-23-11385-s001.zip]

Archive with 1 entries (1 files):
- ijms-1910808-supplementary.pdf
